# Supplementary material for: Gene Expression-Based Chemical Genomics Identifies Potential Therapeutic Drugs in Hepatocellular Carcinoma
Source: PLoS One. 2011 Nov 7;6(11):e27186. doi: 10.1371/journal.pone.0027186 (PMC3210146; doi:10.1371/journal.pone.0027186)
Supplement: Table S1 — Jaccard's Index between all Group 1 sets. Jaccard's Index is used to measure the similarity between pairs of sets. The ratios in parentheses indicate the number of common genes out of the total number of genes for each pair. (XLSX) [file pone.0027186.s005.xlsx]

## Sheet: Sheet1
	SMD_UP	SMD_DOWN	GIS_UP	GIS_DOWN	LEE_UP	LEE_DOWN	KIM_UP	KIM_DOWN	CGED_UP	CGED_DOWN	FUDAN_UP	FUDAN_DOWN	PASTEUR_UP	PASTEUR_DOWN	TOKYO_UP	TOKYO_DOWN
SMD_UP	1.000 (90/90)	0.000 (0/270)	0.020 (5/245)	0.000 (0/128)	0.037 (9/242)	0.000 (0/243)	0.007 (1/135)	0.000 (0/268)	0.018 (7/388)	0.003 (1/380)	0.032 (9/282)	0.011 (4/378)	0.000 (0/121)	0.000 (0/143)	0.051 (9/176)	0.000 (0/237)
SMD_DOWN	0.000 (0/270)	1.000 (180/180)	0.000 (0/340)	0.033 (7/211)	0.003 (1/340)	0.106 (32/301)	0.000 (0/226)	0.078 (26/332)	0.000 (0/485)	0.113 (48/423)	0.016 (6/375)	0.031 (14/458)	0.000 (0/211)	0.040 (9/224)	0.004 (1/274)	0.045 (14/313)
GIS_UP	0.020 (5/245)	0.000 (0/340)	1.000 (160/160)	0.000 (0/198)	0.035 (11/310)	0.000 (0/313)	0.005 (1/205)	0.000 (0/338)	0.057 (25/440)	0.000 (0/451)	0.026 (9/352)	0.007 (3/449)	0.011 (2/189)	0.000 (0/213)	0.041 (10/245)	0.007 (2/305)
GIS_DOWN	0.000 (0/128)	0.033 (7/211)	0.000 (0/198)	1.000 (38/38)	0.005 (1/198)	0.021 (4/187)	0.000 (0/84)	0.038 (8/208)	0.003 (1/342)	0.025 (8/321)	0.021 (5/234)	0.009 (3/327)	0.000 (0/69)	0.022 (2/89)	0.000 (0/133)	0.039 (7/178)
LEE_UP	0.037 (9/242)	0.003 (1/340)	0.035 (11/310)	0.005 (1/198)	1.000 (161/161)	0.000 (0/314)	0.010 (2/205)	0.003 (1/338)	0.020 (9/457)	0.007 (3/449)	0.011 (4/358)	0.013 (6/447)	0.000 (0/192)	0.005 (1/213)	0.020 (5/251)	0.003 (1/307)
LEE_DOWN	0.000 (0/243)	0.106 (32/301)	0.000 (0/313)	0.021 (4/187)	0.000 (0/314)	1.000 (153/153)	0.000 (0/199)	0.054 (17/314)	0.011 (5/453)	0.055 (23/421)	0.009 (3/351)	0.025 (11/434)	0.000 (0/184)	0.005 (1/205)	0.004 (1/247)	0.024 (7/293)
KIM_UP	0.007 (1/135)	0.000 (0/226)	0.005 (1/205)	0.000 (0/84)	0.010 (2/205)	0.000 (0/199)	1.000 (46/46)	0.000 (0/224)	0.006 (2/349)	0.000 (0/337)	0.000 (0/247)	0.000 (0/338)	0.000 (0/77)	0.000 (0/99)	0.000 (0/141)	0.005 (1/192)
KIM_DOWN	0.000 (0/268)	0.078 (26/332)	0.000 (0/338)	0.038 (8/208)	0.003 (1/338)	0.054 (17/314)	0.000 (0/224)	1.000 (178/178)	0.008 (4/479)	0.076 (33/436)	0.013 (5/374)	0.024 (11/459)	0.005 (1/208)	0.018 (4/227)	0.000 (0/273)	0.048 (15/310)
CGED_UP	0.018 (7/388)	0.000 (0/485)	0.057 (25/440)	0.003 (1/342)	0.020 (9/457)	0.011 (5/453)	0.006 (2/349)	0.008 (4/479)	1.000 (305/305)	0.000 (0/596)	0.012 (6/500)	0.017 (10/587)	0.015 (5/331)	0.003 (1/357)	0.008 (3/397)	0.004 (2/450)
CGED_DOWN	0.003 (1/380)	0.113 (48/423)	0.000 (0/451)	0.025 (8/321)	0.007 (3/449)	0.055 (23/421)	0.000 (0/337)	0.076 (33/436)	0.000 (0/596)	1.000 (291/291)	0.021 (10/482)	0.037 (21/562)	0.003 (1/321)	0.049 (16/328)	0.003 (1/385)	0.045 (19/419)
FUDAN_UP	0.032 (9/282)	0.016 (6/375)	0.026 (9/352)	0.021 (5/234)	0.011 (4/358)	0.009 (3/351)	0.000 (0/247)	0.013 (5/374)	0.012 (6/500)	0.021 (10/482)	1.000 (201/201)	0.000 (0/493)	0.013 (3/229)	0.000 (0/254)	0.017 (5/291)	0.006 (2/346)
FUDAN_DOWN	0.011 (4/378)	0.031 (14/458)	0.007 (3/449)	0.009 (3/327)	0.013 (6/447)	0.025 (11/434)	0.000 (0/338)	0.024 (11/459)	0.017 (10/587)	0.037 (21/562)	0.000 (0/493)	1.000 (292/292)	0.006 (2/321)	0.012 (4/341)	0.008 (3/384)	0.009 (4/435)
PASTEUR_UP	0.000 (0/121)	0.000 (0/211)	0.011 (2/189)	0.000 (0/69)	0.000 (0/192)	0.000 (0/184)	0.000 (0/77)	0.005 (1/208)	0.015 (5/331)	0.003 (1/321)	0.013 (3/229)	0.006 (2/321)	1.000 (31/31)	0.000 (0/84)	0.000 (0/126)	0.000 (0/178)
PASTEUR_DOWN	0.000 (0/143)	0.040 (9/224)	0.000 (0/213)	0.022 (2/89)	0.005 (1/213)	0.005 (1/205)	0.000 (0/99)	0.018 (4/227)	0.003 (1/357)	0.049 (16/328)	0.000 (0/254)	0.012 (4/341)	0.000 (0/84)	1.000 (53/53)	0.000 (0/148)	0.036 (7/193)
TOKYO_UP	0.051 (9/176)	0.004 (1/274)	0.041 (10/245)	0.000 (0/133)	0.020 (5/251)	0.004 (1/247)	0.000 (0/141)	0.000 (0/273)	0.008 (3/397)	0.003 (1/385)	0.017 (5/291)	0.008 (3/384)	0.000 (0/126)	0.000 (0/148)	1.000 (95/95)	0.000 (0/242)
TOKYO_DOWN	0.000 (0/237)	0.045 (14/313)	0.007 (2/305)	0.039 (7/178)	0.003 (1/307)	0.024 (7/293)	0.005 (1/192)	0.048 (15/310)	0.004 (2/450)	0.045 (19/419)	0.006 (2/346)	0.009 (4/435)	0.000 (0/178)	0.036 (7/193)	0.000 (0/242)	1.000 (147/147)
