# Supplementary material for: Gene Expression-Based Chemical Genomics Identifies Potential Therapeutic Drugs in Hepatocellular Carcinoma
Source: PLoS One. 2011 Nov 7;6(11):e27186. doi: 10.1371/journal.pone.0027186 (PMC3210146; doi:10.1371/journal.pone.0027186)
Supplement: Table S2 — Potential 50 drugs identified from the Top 20 drugs from Group 1 and Group 2 sets. Potential 50 drugs identified from the Top 20 drugs of all 13 sets. (XLSX) [file pone.0027186.s006.xlsx]

## Sheet: Sheet1
Drug Name	Vendor	Catalog no.	Freq*	IC50 (μM)	Clonogenic assay**
tanespimycin	Sigma	A8476	3	<0.1	N/A
camptothecin	Prestwick	200	1	0.1~1	N/A
pyrvinium	Prestwick	1040	1	0.1~1	N/A
sanguinarine	Prestwick	987	3	0.1~1	N/A
trichostatin A	Sigma	T8552	9	0.1~1	N/A
withaferin A	Sigma	W4394	1	0.1~1	N/A
mefloquine	Prestwick	126	1	1~5	N/A
mebendazole	Prestwick	217	2	1~5	Effective
chlorpromazine	Sigma	C8138	4	5~10	Effective
sulconazole	Sigma	S9632	7	5~10	Effective
bepridil	Prestwick	368	2	5~10	N/A
ciclopirox	Prestwick	541	1	5~10	N/A
clioquinol	Prestwick	886	3	5~10	N/A
GW-8510	Sigma	G7791	2	5~10	N/A
prochlorperazine	Sigma	P9178	1	5~10	N/A
thioguanosine	Prestwick	347	9	5~10	N/A
thioridazine	Sigma	T9025	4	5~10	N/A
tyloxapol	Prestwick	954	1	5~10	N/A
Vorinostat	Sigma	S8690	3	5~10	N/A
apigenin	Fluka	10798	8	>10	Effective
cloperastine	Prestwick	793	1	>10	Effective
dipyridamole	Prestwick	142	5	>10	Effective
luteolin	Prestwick	870	9	>10	Effective
phenoxybenzamine	Prestwick	944	6	>10	Effective
DO 897/99	Prestwick	559	1	>10	Effective
skimmianine	Prestwick	668	1	>10	Effective
trifluoperazine	Sigma	T8516	2	>10	Effective
trioxysalen	Prestwick	709	2	>10	Effective
8-azaguanine	Fluka	11410	7	>10	Ineffective
cycloserine	Prestwick	1086	1	>10	Ineffective
DL-thiorphan	Prestwick	633	5	>10	Ineffective
gliclazide	Sigma	G2167	5	>10	Ineffective
hexestrol	Prestwick	699	6	>10	Ineffective
levonorgestrel	Prestwick	773	2	>10	Ineffective
methylergometrine	Prestwick	374	2	>10	Ineffective
meticrane	Sigma	M6902	5	>10	Ineffective
phthalylsulfathiazole	Prestwick	869	3	>10	Ineffective
evoxine	Prestwick	665	1	>10	Ineffective
triflusal	Prestwick	528	1	>10	Ineffective
zimeldine	Prestwick	92	1	>10	Ineffective
medrysone	Sigma	M0388	9	>10	Ineffective
trazodone	Sigma	T6154	7	>10	Ineffective
amiodarone	Prestwick	409	1	>10	N/A
chrysin	Prestwick	889	1	>10	N/A
morantel	Prestwick	61	1	>10	N/A
pargyline	Prestwick	183	2	>10	N/A
alpha-estradiol	Sigma	E8750	7	>10	N/A
semustine	Sigma	S4026	1	>10	N/A
resveratrol	Sigma	R5010	5	>10	N/A
repaglinide	Sigma	R9028	7	>10	N/A
*: The frequency of drugs appeared in top 20 drugs in group 1 and group 2.
**: Effectiveness in the clonogenic assay is defined as reducing the number of colonies by more than 50% at 10 μM. Table is sorted by IC50 value.
